# Supplementary material for: Towards mapping the 3D genome through high speed single-molecule tracking of functional transcription factors in single living cells
Source: Methods. 2020 Jan 1;170:82–9. doi: 10.1016/j.ymeth.2019.06.021 (PMC6971689; doi:10.1016/j.ymeth.2019.06.021)
Supplement: Supplementary data 3 [file mmc3.xml]

<?xml version="1.0" encoding="UTF-8" standalone="no"?><data:data><datasets><author>mark.leake@york.ac.uk</author><type>0</type><dataset><value>1</value><reason>Data will be made available on request</reason><comments/></dataset></datasets></data:data>
